# Supplementary material for: Reproduction of patterns in melanocytic proliferations by agent-based simulation and geometric modeling
Source: PLoS Comput Biol. 2021 Feb 4;17(2):e1008660. doi: 10.1371/journal.pcbi.1008660 (PMC7888658; doi:10.1371/journal.pcbi.1008660)
Supplement: S2 Table — This data was obtained from retrospectively collected sets of anonymized dermatoscopic images. The area of nevi was determined by image segmentation with a neural network. (XLSX) [file pcbi.1008660.s014.xlsx]

## Sheet: temporal_real
	pattern	time [days]	area [mm2]	offset	slope	residual
0	globular	[ 0 79 205 303 429 548 674 763 863 940 1038 1141 1220 1311 1395 1493 1577 1729 1857 1960 2037 2114 2249]	[18.22685774 22.40047017 23.24550521 24.70469294 24.57620677 24.78627324 30.82596499 34.27349027 32.40494223 31.01016591 35.1543219 34.25043009 35.43121241 37.35929051 39.06776386 39.55045667 32.42861959 39.45479339 41.09487169 47.04456701 39.53929128 44.48006155 39.72955181]	21.8675	0.0103409	174.411
1	globular	[ 0 175 364 532 721 903 1092 1335 1456 1631 1827 2002 2189]	[21.87062396 23.89367865 29.73265052 30.18559844 37.21474167 51.86693073 50.62808719 48.33386123 53.61138871 48.53848528 55.42809342 58.96583956 59.45964166]	24.5093	0.0176502	263.591
2	globular	[ 0 90 275 462 1862 2113 2319 2502 2684 3258 3426 3622 3811]	[22.65280417 23.25481927 25.4309974 26.5376776 28.86369285 34.09198315 29.83996275 27.70492924 31.61708073 42.0460413 44.5897253 47.86921251 26.50321883]	22.9795	0.00424875	392.249
3	globular	[ 0 452 851 1007 1757 1950 2349 2671 3028 3408 3560 3674 4113 4218]	[27.45574219 32.33574896 36.40213958 37.658225 38.19215023 37.08705692 47.78311002 48.9987351 44.38905518 47.58836089 47.37823831 45.87814821 53.43863372 49.58887377]	30.5713	0.00502982	105.699
4	globular	[ 0 167 377 531 725 895 1077 1245 1477 1810 2015 2195 2365 2575 2750 2953 3163 3359 3499 3695 4178 4423]	[ 9.26041875 9.85533542 10.98094479 11.09249167 11.11074479 11.18375729 11.31457135 12.68761198 13.43995031 15.26095923 16.49285548 15.42395151 16.43472811 17.70892941 17.92370892 17.17747918 19.88803246 19.50734308 19.81206291 22.47958174 21.98729454 20.74389625]	9.21546	0.00305728	15.0095
5	globular	[ 0 210 371 579 721 910 1113 1316 1477 1715 1960 2429 2889 3204 3794]	[18.79362031 22.60852344 21.45621042 26.34973802 25.07370937 30.42558656 30.56158645 31.63739164 31.25866602 34.32527749 36.11022536 38.84266057 41.32120934 40.54456934 42.22117363]	21.9106	0.00629721	58.3639
6	globular	[ 0 156 906 1099 1498 1820 2177 2557 2709 3262 3367 3558]	[20.24136354 21.29734063 25.22935417 23.6778696 30.37401908 31.63301526 29.38882751 34.0036132 37.24017429 32.77379293 32.13730946 34.61804642]	21.5778	0.0040539	65.5033
7	globular	[ 0 105 252 602 791 959 1218 1400 1568 1736 1890 2100 2310 2471 2674 2863 3059 3227 3507 3780 4011]	[15.59290104 15.36101875 17.03625 15.91807708 15.9069224 13.65103109 14.80222431 15.98334328 14.65006077 16.62740126 17.3998332 16.2543986 15.91506045 18.50015736 19.49258681 19.15554906 19.38918069 20.70215228 21.30334413 18.3859786 21.63780093]	14.4002	0.00151175	35.6449
8	globular	[ 0 452 851 1007 1757 1950 2349 2671 3028 3408 3560 3674 4113 4218 4409 4610]	[ 16.57349948 27.30126667 41.71920729 47.15424427 69.35829498 73.61343161 85.91690845 94.71063678 93.53417474 100.19054401 102.34911172 86.61875715 102.92909493 95.61138658 90.93067457 93.23624392]	31.4521	0.0170843	2019.66
9	globular	[ 0 728 1099 1470 1828 2198 2562 2940 3346 3703 4102 4445]	[ 7.94416563 8.15711875 9.53658177 8.52333313 9.21408572 9.88984444 10.38431983 10.45052668 11.01687578 11.91745724 12.1416067 13.42764669]	7.46141	0.00116346	2.43257
10	globular	[ 0 189 550 733 992 1173 1426 1622 1805 2169 2378 2559 2741 2911]	[12.02576719 11.93821979 14.01062552 15.72405312 16.92875937 12.65989427 13.88319167 16.2834776 14.4419401 11.31475049 10.03959536 10.23849644 11.9956711 12.60898217]	14.4085	-0.000829516	51.6655
11	globular	[ 0 91 258 440 826 1190 1554 1910 2276 2695 2983 3359]	[14.72858177 15.81430469 16.34465937 21.50116719 22.86812344 25.65679531 26.13982708 24.60284635 28.86607394 31.40785586 30.80245595 32.88836444]	16.8698	0.0050724	36.0257
12	globular	[ 0 378 749 1120 1478 1848 2212 2590 2996 3353 3752 4095]	[ 9.55280677 13.29266927 15.9961599 16.70797219 17.70993935 17.19790231 16.84734266 18.31831296 19.66724945 18.9104154 19.09798277 19.31955128]	13.1206	0.00183838	25.6906
13	globular	[ 0 175 364 532 721 1092 1456 1631 1827 2002 2189 2371 2567 2798 2926 3099 3288 3470 3680 3904 4025]	[16.91760469 19.02955885 20.85419531 20.02367812 20.51516042 22.42824453 23.74996774 22.97837741 26.79621219 28.1340955 29.2555722 36.0491804 35.93848031 28.8994579 28.67710388 32.93577528 36.35423688 33.34580888 32.05926393 31.94138207 33.86940406]	18.523	0.00434682	154.257
14	globular	[ 0 182 371 614 735 910 1106 1281 1468 1650 1846 2077 2205 2378 2567 2749 2959 3183 3304]	[18.8064651 22.01495885 21.97517531 24.86723637 26.79497782 22.85881233 27.97508685 29.11580841 32.19392192 31.66443546 34.89791063 32.13023991 34.82390484 35.34250645 35.23522891 33.54549547 37.08559813 38.23024722 39.54686579]	21.0483	0.00567314	56.1075
15	globular	[ 0 121 202 288 384 471 549 660 749 868 1015 1108 1220 1304 1435 1519 1633 1828 2044 2249 2424 2653 2802 2975 3185]	[24.02719688 24.63293021 28.20209219 26.85034687 22.61900208 23.80477917 26.46398906 26.55086042 27.82114271 28.93593542 33.93864375 30.95662396 30.3586651 34.39260573 33.09460573 35.94750156 41.83375135 48.17070062 52.1965259 54.62497068 64.06954601 59.82939008 64.42330379 62.20026857 74.82181882]	17.8226	0.015888	451.922
16	globular	[ 0 714 804 989 1176 2380 2576 2827 3033 3216 3398 3601 3769 3972 4140]	[ 5.82883125 10.94241042 11.72830885 12.45741979 14.47134792 19.39746636 20.23571108 19.80825557 21.04555266 17.01252313 17.92791698 24.23575304 18.50846127 21.01627016 24.39476454]	8.73214	0.00349854	67.3667
17	globular	[ 0 196 719 938 1107 1302 1468 1783 2044 2287 2646 3295 3393 3491 3540 3617 3717 3815]	[ 8.70944479 9.30199531 8.70876875 9.42403047 8.87340099 9.12756796 9.35121245 8.48704475 9.72926478 9.74104735 8.76920936 9.06927227 9.00188716 9.12672635 9.61890133 10.09710554 10.48997025 8.56638075]	8.92691	0.000139968	4.47203
18	globular	[ 0 714 804 989 1176 1995 2576 2827 3033 3216 3398 3601 3769 3972 4140]	[12.99656302 24.78334948 26.50691771 29.9449276 37.75118073 47.56516493 55.13636212 60.66370696 54.92110858 51.10102698 52.21739789 66.20878906 67.05098629 84.94339419 84.52261375]	14.758	0.0147734	598.507
19	globular	[ 0 167 342 531 706 889 1079 1268 1443 1630 1793 2065]	[25.98399948 33.14835104 39.42370781 45.95224219 51.93293287 54.27889962 58.69461591 56.79201062 60.0883823 60.49280515 63.52822085 72.41548039]	32.7239	0.0193104	167.624
20	globular	[ 0 452 851 1007 1757 1950 2349 2349 2671 3028 3408 3560 4113]	[ 9.59100313 15.56045104 14.10865156 13.5495651 11.88727141 12.8890147 12.73903935 12.03141158 9.54068747 10.43066463 14.91236333 12.14772242 11.18261733]	12.9664	-0.000290708	41.1292
21	globular	[ 0 132 658 1026 1491 1663 1988 2209 2706 3049 3084 3469 3924 4288]	[17.00582813 17.19748594 18.45695156 16.13441042 16.76650937 18.47812266 18.31797632 17.96158148 20.02527141 19.96546081 19.3825039 19.56922965 16.45806883 17.73844196]	17.3455	0.000357752	18.6943
22	globular	[ 0 168 357 539 728 971 1092 1267 1463 1638 1825 2007 2203 2434 2562 2735 2924 3106 3316 3540 3661]	[15.86534583 17.8069375 17.31613125 18.87068906 18.61992766 19.4386114 19.00203894 21.8253683 18.84319861 21.39799748 22.00637109 22.32191967 21.52328553 24.63568072 23.56874051 24.87885062 24.58720384 27.67631442 27.91527626 30.20833364 29.22252488]	15.9459	0.00344267	24.5726
23	globular	[ 0 210 910 1113 1316 1477 1715 1960 2429 2889 3204 3794]	[14.01873802 16.90070365 16.58972656 17.18112617 17.53247133 17.60518665 18.47238415 19.69328333 22.39794533 20.52670413 22.65233673 23.1160091 ]	14.8849	0.00228708	9.2512
24	globular	[ 0 124 371 560 714 938 1113 1316 1461 1659 1876 2077 2471 2471 2623 3260]	[15.78185469 16.66070885 21.46472219 20.02344937 22.12599228 24.7545164 25.46887708 23.57721275 24.7852072 24.43161774 23.08941415 28.82966017 30.0958381 30.94637168 30.080128 28.0113884 ]	18.3627	0.00418181	64.4629
25	reticular	[ 0 182 399 552 735 1077 1259 1793 2178 2366 2548 2736 2918 3102 3347]	[16.19795833 17.14441667 17.29483594 18.10608594 19.45073281 19.129275 19.94255312 19.98514375 17.83432967 16.73725974 18.51597968 18.36269399 17.54324397 17.36605648 17.20716005]	18.0965	-2.49997e-05	18.7849
26	reticular	[ 0 210 371 574 749 917 1120 1323 1491 1715 1974 2240 2497 2800]	[10.86953748 8.69346424 8.91329342 10.03583615 10.64808118 11.22110707 12.07489489 12.72574188 12.67221532 13.51921413 14.31386464 13.86449968 14.08999572 16.47686484]	9.09602	0.00237887	7.78136
27	reticular	[ 0 193 592 914 1271 1651 1803 1917 2356 2461 2652 2853]	[28.59260599 30.4819138 37.63601269 39.10799293 40.8577614 43.68097854 43.59737837 43.89054005 46.22814679 48.07683278 49.09394952 48.53074245]	31.1255	0.00676576	27.4385
28	reticular	[ 0 350 728 1099 1470 1828 2198 2562 2940 3346 3703 4102 4445]	[11.25676979 13.13312344 13.06349115 15.82072708 13.00146547 13.43679221 13.00083695 15.70364739 16.83741163 19.24240347 16.76379859 21.1916341 20.74041759]	11.2982	0.00195738	26.8384
29	reticular	[ 0 371 734 1098 1287 1469 1638 1848 2056 2212 2406 2665]	[ 6.56537865 7.66969271 6.70869948 7.78326771 9.09276042 10.63244531 9.65845711 10.31985231 10.56060959 10.07617745 12.35689118 12.60797224]	6.14766	0.00226385	5.94422
30	reticular	[ 0 117 298 474 656 838 1019 1202 1566 1831 1950 2308]	[18.07363594 16.73405938 20.82208333 23.36163385 22.64739583 22.10047812 24.68194323 24.06032292 21.86217344 23.08918906 22.56187656 26.45176825]	19.6239	0.0025255	38.5712
31	reticular	[ 0 132 658 1026 1491 1663 1988 2209 2706 3469 3924 4288]	[23.38056302 19.42335312 21.2141875 22.93538958 23.51881354 21.05344281 19.82440656 21.01697145 20.41796779 19.55396841 18.32409203 18.5700112 ]	22.4131	-0.000837399	18.9413
32	reticular	[ 0 210 371 574 749 917 1120 1323 1491 1715 1974 2240 2497 2800]	[17.01667509 16.6217344 14.96291619 15.57134591 15.88302307 16.54273504 15.55715071 15.42585917 16.88538354 18.22405236 18.78451017 17.31152 18.85240024 19.43462776]	15.3671	0.00121984	11.5946
33	reticular	[ 0 210 371 579 721 910 1113 1316 1477 1715 1960 2429 2889 3204 3794]	[13.6678724 14.13332708 16.02353958 17.19985208 16.48527604 13.16251062 11.7959284 15.26965589 16.34551718 15.73966841 16.10223507 18.4690177 18.73143248 19.39787735 20.05282019]	13.7901	0.00157464	32.5427
34	reticular	[ 0 132 658 1026 1491 1663 1988 2706 3049 3469 3924 4288]	[ 6.61574375 7.18801302 5.89474531 7.54530104 8.22472292 8.33384844 8.16481938 8.56744679 7.0628681 9.23327449 10.36215737 10.28697332]	6.52772	0.000784916	6.40185
35	reticular	[ 0 365 554 722 904 1120 1554 1933 2298 2639 3004 3186]	[27.01732917 27.95533698 28.41132708 27.26915469 28.79667083 39.01267448 37.67715417 34.01354423 32.79573096 35.41937373 31.07104254 32.43366927]	29.0204	0.00183972	141.979
36	reticular	[ 0 222 405 601 789 978 1166 1348 1530 1727 2104 2475 3197]	[19.85601979 22.70587344 28.05910937 26.49407292 28.28592135 25.28091615 27.7123 22.50069479 25.69701979 26.96561198 21.32539635 25.89142265 27.72821385]	24.3511	0.00072169	87.5344
37	reticular	[ 0 350 728 1099 1470 1828 2198 2562 2940 3346 3703 4102 4445]	[16.1502974 16.3402651 16.62183646 18.59452604 18.10739906 18.30793307 22.46050519 22.51543443 25.47179467 27.34331641 30.91854236 29.91988498 31.67868676]	14.0321	0.00389328	24.8516
